# Supplementary material for: Two new soil-inhabiting fungi, Malbranchea cavernicola (Onygenales, Malbrancheaceae) and Talaromyces pangmaphaensis (Eurotiales, Trichocomaceae), from a cave in northern Thailand
Source: MycoKeys. 2026 Apr 22;131:211–34. doi: 10.3897/mycokeys.131.188256 (PMC13129548; doi:10.3897/mycokeys.131.188256)
Supplement: XML Treatment for Malbranchea cavernicola [file mycokeys.131.188256-treatment1.xml]

<!DOCTYPE tp:taxon-treatment
  PUBLIC "-//TaxonX//DTD Taxonomic Treatment Publishing DTD v0 20100105//EN" "tax-treatment-NSO.dtd">
<tp:taxon-treatment xmlns:tp="http://www.plazi.org/taxpub"><tp:treatment-meta><kwd-group><label>Taxon classification</label><kwd>
                <named-content content-type="kingdom">Fungi</named-content>
              </kwd><kwd>
                <named-content content-type="order">Onygenales</named-content>
              </kwd><kwd>
                <named-content content-type="family">Onygenaceae</named-content>
              </kwd></kwd-group><mixed-citation publication-type="journal"><person-group><name><surname>Zhang</surname><given-names>Gui-Qing</given-names></name><name><surname>Suwannarach</surname><given-names>Nakarin</given-names></name><name><surname>Disayathanoowat</surname><given-names>Terd</given-names></name><name><surname>Shoocongdej</surname><given-names>Rasmi</given-names></name><name><surname>Domethong</surname><given-names>Varis</given-names></name><name><surname>Dai</surname><given-names>Dong-Qin</given-names></name><name><surname>Liu</surname><given-names>Rui-Meng</given-names></name><name><surname>Wijayawardene</surname><given-names>Nalin N.</given-names></name><name><surname>Kumla</surname><given-names>Jaturong</given-names></name></person-group><article-title>Two new soil-inhabiting fungi, <italic><tp:taxon-name><tp:taxon-name-part taxon-name-part-type="genus" reg="Malbranchea">Malbranchea</tp:taxon-name-part> <tp:taxon-name-part taxon-name-part-type="species" reg="cavernicola">cavernicola</tp:taxon-name-part></tp:taxon-name></italic> (<tp:taxon-name><tp:taxon-name-part taxon-name-part-type="order" reg="Onygenales">Onygenales</tp:taxon-name-part></tp:taxon-name>, <tp:taxon-name><tp:taxon-name-part taxon-name-part-type="family" reg="Malbrancheaceae">Malbrancheaceae</tp:taxon-name-part></tp:taxon-name>) and <italic><tp:taxon-name><tp:taxon-name-part taxon-name-part-type="genus" reg="Talaromyces">Talaromyces</tp:taxon-name-part> <tp:taxon-name-part taxon-name-part-type="species" reg="pangmaphaensis">pangmaphaensis</tp:taxon-name-part></tp:taxon-name></italic> (<tp:taxon-name><tp:taxon-name-part taxon-name-part-type="order" reg="Eurotiales">Eurotiales</tp:taxon-name-part></tp:taxon-name>, <tp:taxon-name><tp:taxon-name-part taxon-name-part-type="family" reg="Trichocomaceae">Trichocomaceae</tp:taxon-name-part></tp:taxon-name>), from a cave in northern Thailand</article-title><source>MycoKeys</source><day>22</day><month>04</month><year>2026</year><volume>131</volume><fpage>211</fpage><lpage>234</lpage><pub-id pub-id-type="doi">10.3897/mycokeys.131.188256</pub-id></mixed-citation></tp:treatment-meta><tp:nomenclature><tp:taxon-name><object-id xmlns:xlink="http://www.w3.org/1999/xlink" content-type="arpha" xlink:type="simple">B12E6106-0E6F-596B-9DE6-1284E6212ACE</object-id>
                    		<tp:taxon-name-part taxon-name-part-type="genus" reg="Malbranchea">Malbranchea</tp:taxon-name-part> <tp:taxon-name-part taxon-name-part-type="species" reg="cavernicola">cavernicola</tp:taxon-name-part>
                    	
                    		<object-id xmlns:xlink="http://www.w3.org/1999/xlink" content-type="mycobank" xlink:type="simple">862365</object-id>
                    	</tp:taxon-name><tp:taxon-authority>G .Q. Zhang, J. Kumla, &amp; N. Suwannar.</tp:taxon-authority><tp:taxon-status xmlns:xlink="http://www.w3.org/1999/xlink" xlink:type="simple">sp. nov.</tp:taxon-status><xref ref-type="fig" rid="F4">Fig. 4</xref></tp:nomenclature><tp:treatment-sec sec-type="Etymology"><title>Etymology.</title><p><italic>cavernicola</italic>, referring to the cavernicolous habitat where the soil sample containing the new fungus was collected.</p><p><bold>Holotype</bold>. Thailand • Mae Hong Son Province, Pang Mapha District, Phi Man Long Long Rak Cave, <named-content xmlns:xlink="http://www.w3.org/1999/xlink" content-type="dwc:verbatimCoordinates" xlink:type="simple">19°33'57"N, 98°10'44"E</named-content>, elevation 701 m, 7 April 2024, isolated from soil, Jaturong Kumla &amp; Nakarin Suwannarach, CMUB40078 (preserved in a metabolically inactive state as dried specimen), living culture (ex-type) SB7 = SDBR-CMU738, GenBank numbers: <ext-link xmlns:xlink="http://www.w3.org/1999/xlink" xlink:href="PX868695" ext-link-type="gen" xlink:type="simple">PX868695</ext-link> (<abbrev xmlns:xlink="http://www.w3.org/1999/xlink" xlink:title="internal transcribed spacer" xlink:type="simple">ITS</abbrev>), <ext-link xmlns:xlink="http://www.w3.org/1999/xlink" xlink:href="PX884884" ext-link-type="gen" xlink:type="simple">PX884884</ext-link> (<abbrev xmlns:xlink="http://www.w3.org/1999/xlink" xlink:title="nuclear ribosomal large subunit" xlink:type="simple">LSU</abbrev>), <ext-link xmlns:xlink="http://www.w3.org/1999/xlink" xlink:href="PX896329" ext-link-type="gen" xlink:type="simple">PX896329</ext-link> (<italic><abbrev xmlns:xlink="http://www.w3.org/1999/xlink" xlink:title="β-tubulin" xlink:type="simple">BenA</abbrev></italic>), and <ext-link xmlns:xlink="http://www.w3.org/1999/xlink" xlink:href="PX896333" ext-link-type="gen" xlink:type="simple">PX896333</ext-link> (<italic>RPB</italic>2).</p></tp:treatment-sec><tp:treatment-sec sec-type="Description"><title>Description.</title><p>Mycelium immersed and superficial, composed of hyaline, septate, branched, smooth-walled, 2.0–3.0 µm wide hyphae. Racquet hyphae present. Anamorph with well-developed fertile hyphae, arising laterally from vegetative hyphae, branched and forming randomly intercalary and terminally arthroconidia, 1.0–4.0 µm wide. Arthroconidia enteroarthric, aseptate, hyaline, smooth- and thin-walled, subcylindrical to cylindrical or Y-shaped, sometimes barrel-shaped, 3.5–30.0 × 1.0–3.5 µm (<italic>x</italic>̄ = 14.5 × 2.2 µm; <italic>n</italic> = 40), secession rhexolytic. Chlamydospores and teleomorph not observed.</p></tp:treatment-sec><tp:treatment-sec sec-type="Culture characteristics"><title>Culture characteristics</title><p><bold>(4 weeks at 25 °C)</bold>. Colonies on <abbrev xmlns:xlink="http://www.w3.org/1999/xlink" xlink:title="potato dextrose agar" xlink:type="simple">PDA</abbrev> reaching 66–67 mm in diameter, circular, concentrically zonate, slightly elevated, margins entire; sporulation moderate; colony dense, cottony, white to yellowish-white (1A2) at the centre, pastel yellow (1A4) towards margins; reverse greenish-yellow (1A6) at margins; exudates absent; soluble pigments absent. On <abbrev xmlns:xlink="http://www.w3.org/1999/xlink" xlink:title="potato carrot agar" xlink:type="simple">PCA</abbrev>, reaching 30–50 mm in diameter, circular, margins irregular; aerial mycelia extremely sparse, sporulation moderate; colony greyish-orange (5B4) at centre and orange-white (5A2) towards margins; reverse white at margins; exudates absent; soluble pigments absent. On <abbrev xmlns:xlink="http://www.w3.org/1999/xlink" xlink:title="oatmeal agar" xlink:type="simple">OA</abbrev>, reaching 68–70 mm in diameter, circular, smooth with indistinct radial furrows, margins entire; sporulation moderate; colony flattened, granulose, white (4A1) at centre, yellowishwhite towardsmargins; exudates absent; soluble pigments absent. On <abbrev xmlns:xlink="http://www.w3.org/1999/xlink" xlink:title="phytone yeast extract agar" xlink:type="simple">PYEA</abbrev>, reaching 63–70 mm in diameter, circular, concentrically zonate, margins entire; sporulation moderate at the centre; colony flattened, slightly fimbriate, granulose, white (1A1), reverse orange-white (5A2); exudates absent; soluble pigments absent.</p><fig id="F4" position="float" orientation="portrait"><object-id xmlns:xlink="http://www.w3.org/1999/xlink" content-type="doi" xlink:type="simple">10.3897/mycokeys.131.188256.figure4</object-id><object-id xmlns:xlink="http://www.w3.org/1999/xlink" content-type="arpha" xlink:type="simple">529D1317-1C6D-5AB9-88E3-B0E54CF86987</object-id><label>Figure 4.</label><caption><p>Morphological characteristics of <italic><tp:taxon-name><tp:taxon-name-part taxon-name-part-type="genus" reg="Malbranchea">Malbranchea</tp:taxon-name-part> <tp:taxon-name-part taxon-name-part-type="species" reg="cavernicola">cavernicola</tp:taxon-name-part></tp:taxon-name></italic> (SDBR-CMU738, ex-type). <bold>a–d</bold>. Colonies on <abbrev xmlns:xlink="http://www.w3.org/1999/xlink" xlink:title="potato dextrose agar" xlink:type="simple">PDA</abbrev>, <abbrev xmlns:xlink="http://www.w3.org/1999/xlink" xlink:title="potato carrot agar" xlink:type="simple">PCA</abbrev>, <abbrev xmlns:xlink="http://www.w3.org/1999/xlink" xlink:title="oatmeal agar" xlink:type="simple">OA</abbrev> and <abbrev xmlns:xlink="http://www.w3.org/1999/xlink" xlink:title="phytone yeast extract agar" xlink:type="simple">PYEA</abbrev> (left to right) at 25 °C for 4 weeks (right: front side; left: reverse side); <bold>e</bold>. Racquet hyphae; <bold>f–h, k</bold>. Fertile hyphae with intercalary and terminal arthroconidia; <bold>i, j</bold>. Arthroconidia. Scale bars: 5 cm (<bold>a–d</bold>); 10 μm (<bold>e</bold>); 15 μm (<bold>f–j</bold>); 30 μm (<bold>k</bold>).</p></caption><graphic xmlns:xlink="http://www.w3.org/1999/xlink" xlink:href="mycokeys-131-211-g004.jpg" id="oo_1602918.jpg" position="float" orientation="portrait" xlink:type="simple"><uri content-type="original_file" xlink:type="simple">https://binary.pensoft.net/fig/1602918</uri></graphic></fig></tp:treatment-sec><tp:treatment-sec sec-type="Additional strain examined"><title>Additional strain examined.</title><p>Thailand • Mae Hong Son Province, Pang Mapha District, Phi Man Long Long Rak Cave, <named-content xmlns:xlink="http://www.w3.org/1999/xlink" content-type="dwc:verbatimCoordinates" xlink:type="simple">19°33'57"N, 98°10'44"E</named-content>, elevation 701 m, 7 April 2024, isolated from soil, Jaturong Kumla &amp; Nakarin Suwannarach, living culture RM007 = SDBR-CMU739, GenBank numbers: <ext-link xmlns:xlink="http://www.w3.org/1999/xlink" xlink:href="PX868696" ext-link-type="gen" xlink:type="simple">PX868696</ext-link> (<abbrev xmlns:xlink="http://www.w3.org/1999/xlink" xlink:title="internal transcribed spacer" xlink:type="simple">ITS</abbrev>), <ext-link xmlns:xlink="http://www.w3.org/1999/xlink" xlink:href="PX884885" ext-link-type="gen" xlink:type="simple">PX884885</ext-link> (<abbrev xmlns:xlink="http://www.w3.org/1999/xlink" xlink:title="nuclear ribosomal large subunit" xlink:type="simple">LSU</abbrev>), <ext-link xmlns:xlink="http://www.w3.org/1999/xlink" xlink:href="PX896330" ext-link-type="gen" xlink:type="simple">PX896330</ext-link> (<italic><abbrev xmlns:xlink="http://www.w3.org/1999/xlink" xlink:title="β-tubulin" xlink:type="simple">BenA</abbrev></italic>) and <ext-link xmlns:xlink="http://www.w3.org/1999/xlink" xlink:href="PX896334" ext-link-type="gen" xlink:type="simple">PX896334</ext-link> (<italic>RPB</italic>2).</p></tp:treatment-sec><tp:treatment-sec sec-type="Habitat and distribution"><title>Habitat and distribution.</title><p>Cave soil and known only from northern Thailand.</p></tp:treatment-sec><tp:treatment-sec sec-type="Notes"><title>Notes.</title><p>Phylogenetically, <italic><tp:taxon-name><tp:taxon-name-part taxon-name-part-type="genus" reg="Malbranchea">M.</tp:taxon-name-part> <tp:taxon-name-part taxon-name-part-type="species" reg="cavernicola">cavernicola</tp:taxon-name-part></tp:taxon-name></italic> formed a sister clade to <italic><tp:taxon-name><tp:taxon-name-part taxon-name-part-type="genus" reg="Malbranchea">M.</tp:taxon-name-part> <tp:taxon-name-part taxon-name-part-type="species" reg="chlamydospora">chlamydospora</tp:taxon-name-part></tp:taxon-name></italic> strains RV 24809 (ex-type) and AC0702 IV, with strong support (100% <abbrev xmlns:xlink="http://www.w3.org/1999/xlink" xlink:title="ML bootstrap values" xlink:type="simple">MLBP</abbrev>, 1.0 <abbrev xmlns:xlink="http://www.w3.org/1999/xlink" xlink:title="Bayesian posterior probabilities" xlink:type="simple">BIPP</abbrev>) (Fig. <xref ref-type="fig" rid="F1">1</xref>). Sequence comparisons showed that the <abbrev xmlns:xlink="http://www.w3.org/1999/xlink" xlink:title="internal transcribed spacer" xlink:type="simple">ITS</abbrev> sequence shared 92.98% and 94.20% similarity with <italic><tp:taxon-name><tp:taxon-name-part taxon-name-part-type="genus" reg="Malbranchea">M.</tp:taxon-name-part> <tp:taxon-name-part taxon-name-part-type="species" reg="chlamydospora">chlamydospora</tp:taxon-name-part></tp:taxon-name></italic> strains RV 24809 and AC0702 IV, respectively, while the <italic><abbrev xmlns:xlink="http://www.w3.org/1999/xlink" xlink:title="β-tubulin" xlink:type="simple">BenA</abbrev></italic> sequence shared 92.6% similarity to <italic><tp:taxon-name><tp:taxon-name-part taxon-name-part-type="genus" reg="Malbranchea">M.</tp:taxon-name-part> <tp:taxon-name-part taxon-name-part-type="species" reg="chlamydospora">chlamydospora</tp:taxon-name-part></tp:taxon-name></italic> strain AC0702 IV. Moreover, <abbrev xmlns:xlink="http://www.w3.org/1999/xlink" xlink:title="pairwise homoplasy index" xlink:type="simple">PHI</abbrev> analyses revealed no evidence of significant recombination between <italic><tp:taxon-name><tp:taxon-name-part taxon-name-part-type="genus" reg="Malbranchea">M.</tp:taxon-name-part> <tp:taxon-name-part taxon-name-part-type="species" reg="cavernicola">cavernicola</tp:taxon-name-part></tp:taxon-name></italic> and <italic><tp:taxon-name><tp:taxon-name-part taxon-name-part-type="genus" reg="Malbranchea">M.</tp:taxon-name-part> <tp:taxon-name-part taxon-name-part-type="species" reg="chlamydospora">chlamydospora</tp:taxon-name-part></tp:taxon-name></italic> (Fig. <xref ref-type="fig" rid="F3">3A</xref>). Morphologically, <italic><tp:taxon-name><tp:taxon-name-part taxon-name-part-type="genus" reg="Malbranchea">M.</tp:taxon-name-part> <tp:taxon-name-part taxon-name-part-type="species" reg="cavernicola">cavernicola</tp:taxon-name-part></tp:taxon-name></italic> exhibits an anamorph consistent with the generic description of <italic><tp:taxon-name><tp:taxon-name-part taxon-name-part-type="genus" reg="Malbranchea">Malbranchea</tp:taxon-name-part></tp:taxon-name></italic> (<xref ref-type="bibr" rid="B47">Rodríguez-Andrade et al. 2021</xref>). However, it presents racquet hyphae, lacks chlamydospores and produces longer arthroconidia (3.5–30.0 × 1.0–3.5 μm), which differ from those of <italic><tp:taxon-name><tp:taxon-name-part taxon-name-part-type="genus" reg="Malbranchea">M.</tp:taxon-name-part> <tp:taxon-name-part taxon-name-part-type="species" reg="chlamydospora">chlamydospora</tp:taxon-name-part></tp:taxon-name></italic> (2.0–10.0 × 2.5–3.5 μm) (<xref ref-type="bibr" rid="B47">Rodríguez-Andrade et al. 2021</xref>). Based on combined morphological and phylogenetic evidence, <italic><tp:taxon-name><tp:taxon-name-part taxon-name-part-type="genus" reg="Malbranchea">M.</tp:taxon-name-part> <tp:taxon-name-part taxon-name-part-type="species" reg="cavernicola">cavernicola</tp:taxon-name-part></tp:taxon-name></italic> (SDBR-CMU738 and SDBR-CMU739) is introduced as a new species.</p></tp:treatment-sec><tp:treatment-sec><!--Section generated to contain objects referenced in tp:taxon-treatment.--><fig id="F1" position="float" orientation="portrait"><object-id xmlns:xlink="http://www.w3.org/1999/xlink" content-type="doi" xlink:type="simple">10.3897/mycokeys.131.188256.figure1</object-id><object-id xmlns:xlink="http://www.w3.org/1999/xlink" content-type="arpha" xlink:type="simple">D07D9FE6-D6EA-51E9-B725-2418C6375F25</object-id><label>Figure 1.</label><caption><p>The <abbrev xmlns:xlink="http://www.w3.org/1999/xlink" xlink:title="Maximum Likelihood" xlink:type="simple">ML</abbrev> phylogenetic tree, based on the combined dataset of <abbrev xmlns:xlink="http://www.w3.org/1999/xlink" xlink:title="internal transcribed spacer" xlink:type="simple">ITS</abbrev>, <abbrev xmlns:xlink="http://www.w3.org/1999/xlink" xlink:title="nuclear ribosomal large subunit" xlink:type="simple">LSU</abbrev>, <italic><abbrev xmlns:xlink="http://www.w3.org/1999/xlink" xlink:title="β-tubulin" xlink:type="simple">BenA</abbrev></italic> and <italic>RPB</italic>2 sequences. <italic><tp:taxon-name><tp:taxon-name-part taxon-name-part-type="genus" reg="Auxarthronopsis">Auxarthronopsis</tp:taxon-name-part> <tp:taxon-name-part taxon-name-part-type="species" reg="bandhavgarhensis">bandhavgarhensis</tp:taxon-name-part></tp:taxon-name></italic> (CBS 134524) and <italic><tp:taxon-name><tp:taxon-name-part taxon-name-part-type="genus" reg="Auxarthronopsis">A.</tp:taxon-name-part> <tp:taxon-name-part taxon-name-part-type="species" reg="guizhouensis">guizhouensis</tp:taxon-name-part></tp:taxon-name></italic> (LC5705) were set as outgroup. Nodes were annotated if the Maximum Likelihood bootstrap support value was ≥ 50% (<abbrev xmlns:xlink="http://www.w3.org/1999/xlink" xlink:title="ML bootstrap values" xlink:type="simple">MLBP</abbrev>, left) or if the Bayesian posterior probability was ≥ 0.95 (<abbrev xmlns:xlink="http://www.w3.org/1999/xlink" xlink:title="Bayesian posterior probabilities" xlink:type="simple">BIPP</abbrev>, right). The newly-generated sequences are indicated in red bold. The ex-type strains are indicated with superscript “<sup>T</sup>”.</p></caption><graphic xmlns:xlink="http://www.w3.org/1999/xlink" xlink:href="mycokeys-131-211-g001.jpg" id="oo_1602915.jpg" position="float" orientation="portrait" xlink:type="simple"><uri content-type="original_file" xlink:type="simple">https://binary.pensoft.net/fig/1602915</uri></graphic></fig><fig id="F3" position="float" orientation="portrait"><object-id xmlns:xlink="http://www.w3.org/1999/xlink" content-type="doi" xlink:type="simple">10.3897/mycokeys.131.188256.figure3</object-id><object-id xmlns:xlink="http://www.w3.org/1999/xlink" content-type="arpha" xlink:type="simple">64D834E0-AF5D-5A0C-BA89-EF618BE2968E</object-id><label>Figure 3.</label><caption><p>Split graphs showing the results of the pairwise homoplasy index (<abbrev xmlns:xlink="http://www.w3.org/1999/xlink" xlink:title="pairwise homoplasy index" xlink:type="simple">PHI</abbrev>) test of <italic><tp:taxon-name><tp:taxon-name-part taxon-name-part-type="genus" reg="Malbranchea">Malbranchea</tp:taxon-name-part> <tp:taxon-name-part taxon-name-part-type="species" reg="cavernicola">cavernicola</tp:taxon-name-part></tp:taxon-name></italic> (<bold>A</bold>) and <italic><tp:taxon-name><tp:taxon-name-part taxon-name-part-type="genus" reg="Talaromyces">Talaromyces</tp:taxon-name-part> <tp:taxon-name-part taxon-name-part-type="species" reg="pangmaphaensis">pangmaphaensis</tp:taxon-name-part></tp:taxon-name></italic> (<bold>B</bold>) with closely-related taxa using LogDet transformation and splits decomposition. A <abbrev xmlns:xlink="http://www.w3.org/1999/xlink" xlink:title="pairwise homoplasy index" xlink:type="simple">PHI</abbrev> test result with Φw &lt; 0.05 indicates significant recombination amongst the isolates included in the alignment. The new taxa are in red and each <abbrev xmlns:xlink="http://www.w3.org/1999/xlink" xlink:title="pairwise homoplasy index" xlink:type="simple">PHI</abbrev> test values and scale bars are given in the bottom right corner. The ex-type strains are indicated in bold.</p></caption><graphic xmlns:xlink="http://www.w3.org/1999/xlink" xlink:href="mycokeys-131-211-g003.jpg" id="oo_1602917.jpg" position="float" orientation="portrait" xlink:type="simple"><uri content-type="original_file" xlink:type="simple">https://binary.pensoft.net/fig/1602917</uri></graphic></fig></tp:treatment-sec><ref-list><ref id="B47"><mixed-citation xmlns:xlink="http://www.w3.org/1999/xlink" xlink:type="simple">Rodríguez-Andrade E, Cano-Lira JF, Wiederhold N, Pérez-Cantero A, Guarro J, Stchigeet AM (2021) A revision of malbranchea-like fungi from clinical specimens in the United States of America reveals unexpected novelty. IMA Fungus 12: e25. <ext-link xlink:href="10.1186/s43008-021-00075-x" ext-link-type="doi" xlink:type="simple">https://doi.org/10.1186/s43008-021-00075-x</ext-link></mixed-citation></ref></ref-list></tp:taxon-treatment>
