# Supplementary material for: Two new soil-inhabiting fungi, Malbranchea cavernicola (Onygenales, Malbrancheaceae) and Talaromyces pangmaphaensis (Eurotiales, Trichocomaceae), from a cave in northern Thailand
Source: MycoKeys. 2026 Apr 22;131:211–34. doi: 10.3897/mycokeys.131.188256 (PMC13129548; doi:10.3897/mycokeys.131.188256)
Supplement: XML Treatment for Malbranchea gymnoascoides [file mycokeys.131.188256-treatment2.xml]

<!DOCTYPE tp:taxon-treatment
  PUBLIC "-//TaxonX//DTD Taxonomic Treatment Publishing DTD v0 20100105//EN" "tax-treatment-NSO.dtd">
<tp:taxon-treatment xmlns:tp="http://www.plazi.org/taxpub"><tp:treatment-meta><kwd-group><label>Taxon classification</label><kwd>
                <named-content content-type="kingdom">Fungi</named-content>
              </kwd><kwd>
                <named-content content-type="order">Onygenales</named-content>
              </kwd><kwd>
                <named-content content-type="family">Onygenaceae</named-content>
              </kwd></kwd-group><mixed-citation publication-type="journal"><person-group><name><surname>Zhang</surname><given-names>Gui-Qing</given-names></name><name><surname>Suwannarach</surname><given-names>Nakarin</given-names></name><name><surname>Disayathanoowat</surname><given-names>Terd</given-names></name><name><surname>Shoocongdej</surname><given-names>Rasmi</given-names></name><name><surname>Domethong</surname><given-names>Varis</given-names></name><name><surname>Dai</surname><given-names>Dong-Qin</given-names></name><name><surname>Liu</surname><given-names>Rui-Meng</given-names></name><name><surname>Wijayawardene</surname><given-names>Nalin N.</given-names></name><name><surname>Kumla</surname><given-names>Jaturong</given-names></name></person-group><article-title>Two new soil-inhabiting fungi, <italic><tp:taxon-name><tp:taxon-name-part taxon-name-part-type="genus" reg="Malbranchea">Malbranchea</tp:taxon-name-part> <tp:taxon-name-part taxon-name-part-type="species" reg="cavernicola">cavernicola</tp:taxon-name-part></tp:taxon-name></italic> (<tp:taxon-name><tp:taxon-name-part taxon-name-part-type="order" reg="Onygenales">Onygenales</tp:taxon-name-part></tp:taxon-name>, <tp:taxon-name><tp:taxon-name-part taxon-name-part-type="family" reg="Malbrancheaceae">Malbrancheaceae</tp:taxon-name-part></tp:taxon-name>) and <italic><tp:taxon-name><tp:taxon-name-part taxon-name-part-type="genus" reg="Talaromyces">Talaromyces</tp:taxon-name-part> <tp:taxon-name-part taxon-name-part-type="species" reg="pangmaphaensis">pangmaphaensis</tp:taxon-name-part></tp:taxon-name></italic> (<tp:taxon-name><tp:taxon-name-part taxon-name-part-type="order" reg="Eurotiales">Eurotiales</tp:taxon-name-part></tp:taxon-name>, <tp:taxon-name><tp:taxon-name-part taxon-name-part-type="family" reg="Trichocomaceae">Trichocomaceae</tp:taxon-name-part></tp:taxon-name>), from a cave in northern Thailand</article-title><source>MycoKeys</source><day>22</day><month>04</month><year>2026</year><volume>131</volume><fpage>211</fpage><lpage>234</lpage><pub-id pub-id-type="doi">10.3897/mycokeys.131.188256</pub-id></mixed-citation></tp:treatment-meta><tp:nomenclature><tp:taxon-name><object-id xmlns:xlink="http://www.w3.org/1999/xlink" content-type="arpha" xlink:type="simple">B28F4C14-8375-5E1C-915D-6FACE82C26DC</object-id>
                    		<tp:taxon-name-part taxon-name-part-type="genus" reg="Malbranchea">Malbranchea</tp:taxon-name-part> <tp:taxon-name-part taxon-name-part-type="species" reg="gymnoascoides">gymnoascoides</tp:taxon-name-part>
                    	
                    		<object-id xmlns:xlink="http://www.w3.org/1999/xlink" content-type="mycobank" xlink:type="simple">835212</object-id>
                    	</tp:taxon-name><tp:taxon-authority>Rodr.-Andr., Stchigel &amp; Cano, IMA Fungus 12: 13 (2021)</tp:taxon-authority><xref ref-type="fig" rid="F5">Fig. 5</xref></tp:nomenclature><tp:treatment-sec sec-type="Description"><title>Description.</title><p>Vegetative hyphae septate, hyaline, smooth- and thin-walled, mostly straight, rarely branched, 2.0–3.0 μm wide. Racquet hyphae present. Anamorph consisting in undifferentiated fertile hyphae which form randomly intercalary and terminally arthroconidia, 1.5–3.5 μm. Arthroconidia enteroarthric, aseptate, hyaline, smooth- and thin-walled, mostly barrel-shaped, sometimes cylindrical, 3.5–15.0 × 1.5–2.5 μm (<italic>x</italic>̄ = 7.5 × 2.0 µm; <italic>n</italic> = 45), detached by rhexolysis. Chlamydospores and teleomorph not observed in this study.</p></tp:treatment-sec><tp:treatment-sec sec-type="Culture characteristics"><title>Culture characteristics</title><p><bold>(4 weeks at 25 °C)</bold>. Colonies on <abbrev xmlns:xlink="http://www.w3.org/1999/xlink" xlink:title="potato dextrose agar" xlink:type="simple">PDA</abbrev> reaching 35–60 mm in diameter, circular, velvety to floccose, furrowed, radially sulcate extending from the centre to the edge were visible on the colony surface, margins entire; sporulation sparse; colony orange white (6A2) at centre, becoming light orange (6A4) towards margins, reverse orange (6A8) with light orange (6A4) ring at margins; exudates absent; pigments absent or pinkish to reddish. On <abbrev xmlns:xlink="http://www.w3.org/1999/xlink" xlink:title="potato carrot agar" xlink:type="simple">PCA</abbrev>, reaching 40–45 mm in diameter, circular, velvety to floccose, margins irregular with fimbriate; sporulation sparse; colony greyish-orange (6B4) at centre and with orange (6A7) concentric circles, reverse deep orange (6A8), with light orange (6A5) at the margins; exudates absent; pigments absent. On <abbrev xmlns:xlink="http://www.w3.org/1999/xlink" xlink:title="oatmeal agar" xlink:type="simple">OA</abbrev>, reaching 70–78 mm in diameter, circular, dense, cottony, velvety, furrowed, radial growth pattern, radially sulcate extending from the centre to the edge were visible on the colony surface, margins entire; sporulation sparse; the central part was raised with a dense orange grey (6B2) to deep orange (6A8) to orange (6A7) from centre to margins, reverse orange (6B6) to reddish-orange (7B8) from centre to margins; exudates absent; pigments absent. On <abbrev xmlns:xlink="http://www.w3.org/1999/xlink" xlink:title="phytone yeast extract agar" xlink:type="simple">PYEA</abbrev>, reaching 35–40 mm in diameter, circular, filiform, margins irregular; aerial mycelia extremely sparse, sporulation sparse; smooth with indistinct radial furrows and orange (6A6) to orange-white (6A2) at the margins; reverse medium orange (6A6) to orange-white (6A2) at margins; exudates absent; pigments absent.</p><fig id="F5" position="float" orientation="portrait"><object-id xmlns:xlink="http://www.w3.org/1999/xlink" content-type="doi" xlink:type="simple">10.3897/mycokeys.131.188256.figure5</object-id><object-id xmlns:xlink="http://www.w3.org/1999/xlink" content-type="arpha" xlink:type="simple">654CCEF8-F70D-5777-B055-D10183DCF6AD</object-id><label>Figure 5.</label><caption><p>Morphological characteristics of <italic><tp:taxon-name><tp:taxon-name-part taxon-name-part-type="genus" reg="Malbranchea">Malbranchea</tp:taxon-name-part> <tp:taxon-name-part taxon-name-part-type="species" reg="gymnoascoides">gymnoascoides</tp:taxon-name-part></tp:taxon-name></italic> (SDBR-CMU870). <bold>a–d</bold>. Colonies on <abbrev xmlns:xlink="http://www.w3.org/1999/xlink" xlink:title="potato dextrose agar" xlink:type="simple">PDA</abbrev>, <abbrev xmlns:xlink="http://www.w3.org/1999/xlink" xlink:title="potato carrot agar" xlink:type="simple">PCA</abbrev>, <abbrev xmlns:xlink="http://www.w3.org/1999/xlink" xlink:title="oatmeal agar" xlink:type="simple">OA</abbrev> and <abbrev xmlns:xlink="http://www.w3.org/1999/xlink" xlink:title="phytone yeast extract agar" xlink:type="simple">PYEA</abbrev> (left to right) at 25 °C for 4 weeks (right: front side; left: reverse side); <bold>e</bold>. Racquet hyphae; <bold>f, g</bold>. Fertile hyphae with intercalary arthroconidia; <bold>h</bold>. Fertile hyphae with “H” shape; <bold>i</bold>. Arthroconidia. Scale bars: 2 cm (<bold>a–d</bold>); 10 μm (<bold>e</bold>); 15 μm (<bold>f, g, i</bold>); 30 μm (<bold>h</bold>).</p></caption><graphic xmlns:xlink="http://www.w3.org/1999/xlink" xlink:href="mycokeys-131-211-g005.jpg" id="oo_1602919.jpg" position="float" orientation="portrait" xlink:type="simple"><uri content-type="original_file" xlink:type="simple">https://binary.pensoft.net/fig/1602919</uri></graphic></fig></tp:treatment-sec><tp:treatment-sec sec-type="Strain examined"><title>Strain examined.</title><p>Thailand • Mae Hong Son Province, Pang Mapha District, Phi Man Long Long Rak Cave, <named-content xmlns:xlink="http://www.w3.org/1999/xlink" content-type="dwc:verbatimCoordinates" xlink:type="simple">19°33'57"N, 98°10'44"E</named-content>, elevation 701 m, 7 April 2024, isolated from soil, Jaturong Kumla &amp; Nakarin Suwannarach, living culture SC1 = SDBR-CMU870, GenBank numbers: <ext-link xmlns:xlink="http://www.w3.org/1999/xlink" xlink:href="PX868697" ext-link-type="gen" xlink:type="simple">PX868697</ext-link> (<abbrev xmlns:xlink="http://www.w3.org/1999/xlink" xlink:title="internal transcribed spacer" xlink:type="simple">ITS</abbrev>), <ext-link xmlns:xlink="http://www.w3.org/1999/xlink" xlink:href="PX884886" ext-link-type="gen" xlink:type="simple">PX884886</ext-link> (<abbrev xmlns:xlink="http://www.w3.org/1999/xlink" xlink:title="nuclear ribosomal large subunit" xlink:type="simple">LSU</abbrev>), <ext-link xmlns:xlink="http://www.w3.org/1999/xlink" xlink:href="PX896331" ext-link-type="gen" xlink:type="simple">PX896331</ext-link> (<italic><abbrev xmlns:xlink="http://www.w3.org/1999/xlink" xlink:title="β-tubulin" xlink:type="simple">BenA</abbrev></italic>) and <ext-link xmlns:xlink="http://www.w3.org/1999/xlink" xlink:href="PX896335" ext-link-type="gen" xlink:type="simple">PX896335</ext-link> (<italic>RPB</italic>2); RM001 = SDBR-CMU871, GenBank numbers: <ext-link xmlns:xlink="http://www.w3.org/1999/xlink" xlink:href="PX868698" ext-link-type="gen" xlink:type="simple">PX868698</ext-link> (<abbrev xmlns:xlink="http://www.w3.org/1999/xlink" xlink:title="internal transcribed spacer" xlink:type="simple">ITS</abbrev>), <ext-link xmlns:xlink="http://www.w3.org/1999/xlink" xlink:href="PX884887" ext-link-type="gen" xlink:type="simple">PX884887</ext-link> (<abbrev xmlns:xlink="http://www.w3.org/1999/xlink" xlink:title="nuclear ribosomal large subunit" xlink:type="simple">LSU</abbrev>), <ext-link xmlns:xlink="http://www.w3.org/1999/xlink" xlink:href="PX896332" ext-link-type="gen" xlink:type="simple">PX896332</ext-link> (<italic><abbrev xmlns:xlink="http://www.w3.org/1999/xlink" xlink:title="β-tubulin" xlink:type="simple">BenA</abbrev></italic>) and <ext-link xmlns:xlink="http://www.w3.org/1999/xlink" xlink:href="PX896336" ext-link-type="gen" xlink:type="simple">PX896336</ext-link> (<italic>RPB</italic>2).</p></tp:treatment-sec><tp:treatment-sec sec-type="Habitat and distribution"><title>Habitat and distribution.</title><p>Human bronchial washing specimen in the USA (<xref ref-type="bibr" rid="B47">Rodríguez-Andrade et al. 2021</xref>); cave soil in northern Thailand (this study).</p></tp:treatment-sec><tp:treatment-sec sec-type="Notes"><title>Notes.</title><p>Phylogenetically, strains SDBR-CMU870 and SDBR-CMU871 clustered with <italic><tp:taxon-name><tp:taxon-name-part taxon-name-part-type="genus" reg="Malbranchea">M.</tp:taxon-name-part> <tp:taxon-name-part taxon-name-part-type="species" reg="gymnoascoides">gymnoascoides</tp:taxon-name-part></tp:taxon-name></italic> CBS 146930 (ex-type) with strong support (100% MLBS and 1.00 <abbrev xmlns:xlink="http://www.w3.org/1999/xlink" xlink:title="Bayesian posterior probabilities" xlink:type="simple">BIPP</abbrev>; Fig. <xref ref-type="fig" rid="F1">1</xref>), forming a sister taxon to <italic><tp:taxon-name><tp:taxon-name-part taxon-name-part-type="genus" reg="Malbranchea">M.</tp:taxon-name-part> <tp:taxon-name-part taxon-name-part-type="species" reg="ostraviensis">ostraviensis</tp:taxon-name-part></tp:taxon-name></italic> (CBS 132919, ex-type; FMR 18693). Sequence comparisons showed that the <abbrev xmlns:xlink="http://www.w3.org/1999/xlink" xlink:title="internal transcribed spacer" xlink:type="simple">ITS</abbrev> and <abbrev xmlns:xlink="http://www.w3.org/1999/xlink" xlink:title="nuclear ribosomal large subunit" xlink:type="simple">LSU</abbrev> sequences shared 99.08% and 99.89% similarity, respectively, to <italic><tp:taxon-name><tp:taxon-name-part taxon-name-part-type="genus" reg="Malbranchea">M.</tp:taxon-name-part> <tp:taxon-name-part taxon-name-part-type="species" reg="gymnoascoides">gymnoascoides</tp:taxon-name-part></tp:taxon-name></italic> CBS 146930 (ex-type). However, <italic><abbrev xmlns:xlink="http://www.w3.org/1999/xlink" xlink:title="β-tubulin" xlink:type="simple">BenA</abbrev></italic> and <italic>RPB</italic>2 sequence data for <italic><tp:taxon-name><tp:taxon-name-part taxon-name-part-type="genus" reg="Malbranchea">M.</tp:taxon-name-part> <tp:taxon-name-part taxon-name-part-type="species" reg="gymnoascoides">gymnoascoides</tp:taxon-name-part></tp:taxon-name></italic> CBS 146930 are unavailable; therefore, comparisons could not be performed. The <abbrev xmlns:xlink="http://www.w3.org/1999/xlink" xlink:title="internal transcribed spacer" xlink:type="simple">ITS</abbrev>, <italic><abbrev xmlns:xlink="http://www.w3.org/1999/xlink" xlink:title="β-tubulin" xlink:type="simple">BenA</abbrev></italic> and <italic>RPB</italic>2 sequences showed 98.44%, 97.22% and 96.40% similarity, respectively, to <italic><tp:taxon-name><tp:taxon-name-part taxon-name-part-type="genus" reg="Malbranchea">M.</tp:taxon-name-part> <tp:taxon-name-part taxon-name-part-type="species" reg="ostraviensis">ostraviensis</tp:taxon-name-part></tp:taxon-name></italic> CBS 132919 (ex-type). Morphologically, our strains are similar to <italic><tp:taxon-name><tp:taxon-name-part taxon-name-part-type="genus" reg="Malbranchea">M.</tp:taxon-name-part> <tp:taxon-name-part taxon-name-part-type="species" reg="gymnoascoides">gymnoascoides</tp:taxon-name-part></tp:taxon-name></italic> as described by <xref ref-type="bibr" rid="B47">Rodríguez-Andrade et al. (2021)</xref>, exhibiting similar colony characteristics and arthroconidia of comparable shape, but with a broader size range (6.0–10.0 μm vs. 3.5–15.0 μm). However, chlamydospores and ascomata were not observed under the conditions of this study. In addition, <italic><tp:taxon-name><tp:taxon-name-part taxon-name-part-type="genus" reg="Malbranchea">M.</tp:taxon-name-part> <tp:taxon-name-part taxon-name-part-type="species" reg="gymnoascoides">gymnoascoides</tp:taxon-name-part></tp:taxon-name></italic> can be distinguished from <italic><tp:taxon-name><tp:taxon-name-part taxon-name-part-type="genus" reg="Malbranchea">M.</tp:taxon-name-part> <tp:taxon-name-part taxon-name-part-type="species" reg="ostraviensis">ostraviensis</tp:taxon-name-part></tp:taxon-name></italic> by the absence of pyriform terminal conidia, chlamydospore-like cells and pinkish to red diffusible pigments on <abbrev xmlns:xlink="http://www.w3.org/1999/xlink" xlink:title="malt extract agar" xlink:type="simple">MEA</abbrev> and <abbrev xmlns:xlink="http://www.w3.org/1999/xlink" xlink:title="potato dextrose agar" xlink:type="simple">PDA</abbrev> (<xref ref-type="bibr" rid="B16">Hubka et al. 2013</xref>). Prior to this study, <italic><tp:taxon-name><tp:taxon-name-part taxon-name-part-type="genus" reg="Malbranchea">M.</tp:taxon-name-part> <tp:taxon-name-part taxon-name-part-type="species" reg="gymnoascoides">gymnoascoides</tp:taxon-name-part></tp:taxon-name></italic> had been recorded only in the USA (<xref ref-type="bibr" rid="B47">Rodríguez-Andrade et al. 2021</xref>). Therefore, strains SDBR-CMU870 and SDBR-CMU871 were identified as <italic><tp:taxon-name><tp:taxon-name-part taxon-name-part-type="genus" reg="Malbranchea">M.</tp:taxon-name-part> <tp:taxon-name-part taxon-name-part-type="species" reg="gymnoascoides">gymnoascoides</tp:taxon-name-part></tp:taxon-name></italic>, based on morphological and phylogenetic analyses, representing the first report of this species in Thailand.</p></tp:treatment-sec><tp:treatment-sec><!--Section generated to contain objects referenced in tp:taxon-treatment.--><fig id="F1" position="float" orientation="portrait"><object-id xmlns:xlink="http://www.w3.org/1999/xlink" content-type="doi" xlink:type="simple">10.3897/mycokeys.131.188256.figure1</object-id><object-id xmlns:xlink="http://www.w3.org/1999/xlink" content-type="arpha" xlink:type="simple">D07D9FE6-D6EA-51E9-B725-2418C6375F25</object-id><label>Figure 1.</label><caption><p>The <abbrev xmlns:xlink="http://www.w3.org/1999/xlink" xlink:title="Maximum Likelihood" xlink:type="simple">ML</abbrev> phylogenetic tree, based on the combined dataset of <abbrev xmlns:xlink="http://www.w3.org/1999/xlink" xlink:title="internal transcribed spacer" xlink:type="simple">ITS</abbrev>, <abbrev xmlns:xlink="http://www.w3.org/1999/xlink" xlink:title="nuclear ribosomal large subunit" xlink:type="simple">LSU</abbrev>, <italic><abbrev xmlns:xlink="http://www.w3.org/1999/xlink" xlink:title="β-tubulin" xlink:type="simple">BenA</abbrev></italic> and <italic>RPB</italic>2 sequences. <italic><tp:taxon-name><tp:taxon-name-part taxon-name-part-type="genus" reg="Auxarthronopsis">Auxarthronopsis</tp:taxon-name-part> <tp:taxon-name-part taxon-name-part-type="species" reg="bandhavgarhensis">bandhavgarhensis</tp:taxon-name-part></tp:taxon-name></italic> (CBS 134524) and <italic><tp:taxon-name><tp:taxon-name-part taxon-name-part-type="genus" reg="Auxarthronopsis">A.</tp:taxon-name-part> <tp:taxon-name-part taxon-name-part-type="species" reg="guizhouensis">guizhouensis</tp:taxon-name-part></tp:taxon-name></italic> (LC5705) were set as outgroup. Nodes were annotated if the Maximum Likelihood bootstrap support value was ≥ 50% (<abbrev xmlns:xlink="http://www.w3.org/1999/xlink" xlink:title="ML bootstrap values" xlink:type="simple">MLBP</abbrev>, left) or if the Bayesian posterior probability was ≥ 0.95 (<abbrev xmlns:xlink="http://www.w3.org/1999/xlink" xlink:title="Bayesian posterior probabilities" xlink:type="simple">BIPP</abbrev>, right). The newly-generated sequences are indicated in red bold. The ex-type strains are indicated with superscript “<sup>T</sup>”.</p></caption><graphic xmlns:xlink="http://www.w3.org/1999/xlink" xlink:href="mycokeys-131-211-g001.jpg" id="oo_1602915.jpg" position="float" orientation="portrait" xlink:type="simple"><uri content-type="original_file" xlink:type="simple">https://binary.pensoft.net/fig/1602915</uri></graphic></fig></tp:treatment-sec><ref-list><ref id="B47"><mixed-citation xmlns:xlink="http://www.w3.org/1999/xlink" xlink:type="simple">Rodríguez-Andrade E, Cano-Lira JF, Wiederhold N, Pérez-Cantero A, Guarro J, Stchigeet AM (2021) A revision of malbranchea-like fungi from clinical specimens in the United States of America reveals unexpected novelty. IMA Fungus 12: e25. <ext-link xlink:href="10.1186/s43008-021-00075-x" ext-link-type="doi" xlink:type="simple">https://doi.org/10.1186/s43008-021-00075-x</ext-link></mixed-citation></ref><ref id="B16"><mixed-citation xmlns:xlink="http://www.w3.org/1999/xlink" xlink:type="simple">Hubka V, Dobiasova S, Lyskova P, Mallatova N, Chlebkova J, Skorepova M, Kubatova A, Dobias R, Chudickova M, Kolarik M (2013) <italic><tp:taxon-name><tp:taxon-name-part taxon-name-part-type="genus">Auxarthron</tp:taxon-name-part> <tp:taxon-name-part taxon-name-part-type="species">ostraviense</tp:taxon-name-part></tp:taxon-name></italic> sp. nov., and <italic><tp:taxon-name><tp:taxon-name-part taxon-name-part-type="genus">A.</tp:taxon-name-part> <tp:taxon-name-part taxon-name-part-type="species">umbrinum</tp:taxon-name-part></tp:taxon-name></italic> associated with nondermatophytic onychomycosis. Medical Mycology 51: 614–624. <ext-link xlink:href="10.3109/13693786.2013.770608" ext-link-type="doi" xlink:type="simple">https://doi.org/10.3109/13693786.2013.770608</ext-link></mixed-citation></ref></ref-list></tp:taxon-treatment>
