# Supplementary material for: Two new soil-inhabiting fungi, Malbranchea cavernicola (Onygenales, Malbrancheaceae) and Talaromyces pangmaphaensis (Eurotiales, Trichocomaceae), from a cave in northern Thailand
Source: MycoKeys. 2026 Apr 22;131:211–34. doi: 10.3897/mycokeys.131.188256 (PMC13129548; doi:10.3897/mycokeys.131.188256)
Supplement: XML Treatment for Talaromyces pangmaphaensis [file mycokeys.131.188256-treatment3.xml]

<!DOCTYPE tp:taxon-treatment
  PUBLIC "-//TaxonX//DTD Taxonomic Treatment Publishing DTD v0 20100105//EN" "tax-treatment-NSO.dtd">
<tp:taxon-treatment xmlns:tp="http://www.plazi.org/taxpub"><tp:treatment-meta><kwd-group><label>Taxon classification</label><kwd>
                <named-content content-type="kingdom">Fungi</named-content>
              </kwd><kwd>
                <named-content content-type="order">Eurotiales</named-content>
              </kwd><kwd>
                <named-content content-type="family">Aspergillaceae</named-content>
              </kwd></kwd-group><mixed-citation publication-type="journal"><person-group><name><surname>Zhang</surname><given-names>Gui-Qing</given-names></name><name><surname>Suwannarach</surname><given-names>Nakarin</given-names></name><name><surname>Disayathanoowat</surname><given-names>Terd</given-names></name><name><surname>Shoocongdej</surname><given-names>Rasmi</given-names></name><name><surname>Domethong</surname><given-names>Varis</given-names></name><name><surname>Dai</surname><given-names>Dong-Qin</given-names></name><name><surname>Liu</surname><given-names>Rui-Meng</given-names></name><name><surname>Wijayawardene</surname><given-names>Nalin N.</given-names></name><name><surname>Kumla</surname><given-names>Jaturong</given-names></name></person-group><article-title>Two new soil-inhabiting fungi, <italic><tp:taxon-name><tp:taxon-name-part taxon-name-part-type="genus" reg="Malbranchea">Malbranchea</tp:taxon-name-part> <tp:taxon-name-part taxon-name-part-type="species" reg="cavernicola">cavernicola</tp:taxon-name-part></tp:taxon-name></italic> (<tp:taxon-name><tp:taxon-name-part taxon-name-part-type="order" reg="Onygenales">Onygenales</tp:taxon-name-part></tp:taxon-name>, <tp:taxon-name><tp:taxon-name-part taxon-name-part-type="family" reg="Malbrancheaceae">Malbrancheaceae</tp:taxon-name-part></tp:taxon-name>) and <italic><tp:taxon-name><tp:taxon-name-part taxon-name-part-type="genus" reg="Talaromyces">Talaromyces</tp:taxon-name-part> <tp:taxon-name-part taxon-name-part-type="species" reg="pangmaphaensis">pangmaphaensis</tp:taxon-name-part></tp:taxon-name></italic> (<tp:taxon-name><tp:taxon-name-part taxon-name-part-type="order" reg="Eurotiales">Eurotiales</tp:taxon-name-part></tp:taxon-name>, <tp:taxon-name><tp:taxon-name-part taxon-name-part-type="family" reg="Trichocomaceae">Trichocomaceae</tp:taxon-name-part></tp:taxon-name>), from a cave in northern Thailand</article-title><source>MycoKeys</source><day>22</day><month>04</month><year>2026</year><volume>131</volume><fpage>211</fpage><lpage>234</lpage><pub-id pub-id-type="doi">10.3897/mycokeys.131.188256</pub-id></mixed-citation></tp:treatment-meta><tp:nomenclature><tp:taxon-name><object-id xmlns:xlink="http://www.w3.org/1999/xlink" content-type="arpha" xlink:type="simple">D83D809E-CE31-5423-967E-936177399F71</object-id>
                    		<tp:taxon-name-part taxon-name-part-type="genus" reg="Talaromyces">Talaromyces</tp:taxon-name-part> <tp:taxon-name-part taxon-name-part-type="species" reg="pangmaphaensis">pangmaphaensis</tp:taxon-name-part>
                    	
                    		<object-id xmlns:xlink="http://www.w3.org/1999/xlink" content-type="mycobank" xlink:type="simple">862366</object-id>
                    	</tp:taxon-name><tp:taxon-authority>G .Q. Zhang, J. Kumla, &amp; N. Suwannar.</tp:taxon-authority><tp:taxon-status xmlns:xlink="http://www.w3.org/1999/xlink" xlink:type="simple">sp. nov.</tp:taxon-status><xref ref-type="fig" rid="F6">Fig. 6</xref></tp:nomenclature><tp:treatment-sec sec-type="Etymology"><title>Etymology.</title><p><tp:taxon-name><tp:taxon-name-part taxon-name-part-type="genus" reg="Talaromyces"/><tp:taxon-name-part taxon-name-part-type="species">pangmaphaensis</tp:taxon-name-part></tp:taxon-name>, referring to Pang Ma Pha District, where soil containing the new fungus was collected.</p><p><bold>Holotype</bold>. Thailand • Mae Hong Son Province, Pang Mapha District, Phi Man Long Long Rak Cave, isolated from soil, <named-content xmlns:xlink="http://www.w3.org/1999/xlink" content-type="dwc:verbatimCoordinates" xlink:type="simple">19°33'57"N, 98°10'44"E</named-content>, elevation 701 m, 7 April 2024, Jaturong Kumla &amp; Nakarin Suwannarach, CMUB40079 (preserved in a metabolically inactive state as dried specimen), living culture (ex-type) SO65 = SDBR-CMU740, GenBank numbers: <ext-link xmlns:xlink="http://www.w3.org/1999/xlink" xlink:href="PX870625" ext-link-type="gen" xlink:type="simple">PX870625</ext-link> (<italic><abbrev xmlns:xlink="http://www.w3.org/1999/xlink" xlink:title="β-tubulin" xlink:type="simple">BenA</abbrev></italic>), <ext-link xmlns:xlink="http://www.w3.org/1999/xlink" xlink:href="PX870627" ext-link-type="gen" xlink:type="simple">PX870627</ext-link> (<italic><abbrev xmlns:xlink="http://www.w3.org/1999/xlink" xlink:title="calmodulin" xlink:type="simple">CaM</abbrev></italic>), <ext-link xmlns:xlink="http://www.w3.org/1999/xlink" xlink:href="PX870623" ext-link-type="gen" xlink:type="simple">PX870623</ext-link> (<italic>RPB</italic>2), and <ext-link xmlns:xlink="http://www.w3.org/1999/xlink" xlink:href="PX861517" ext-link-type="gen" xlink:type="simple">PX861517</ext-link> (<abbrev xmlns:xlink="http://www.w3.org/1999/xlink" xlink:title="internal transcribed spacer" xlink:type="simple">ITS</abbrev>).</p></tp:treatment-sec><tp:treatment-sec sec-type="Description"><title>Description.</title><p>Sclerotia and ascomata not observed. Conidiophores biverticillate, stipes smooth-walled, non-vesiculate, 80.0–230.0 × 2.5–5.0 µm (<italic>x</italic>̄ = 125.0 × 3.5 µm; <italic>n</italic> = 30). Metulae adpressed, 3–6 per stipe, 8.0–16.0 × 2.5–4.0 µm (<italic>x</italic>̄ = 13.0 × 3.5 µm; <italic>n</italic> = 30); phialides acerose or ampulliform, sometimes tapering into very thin neck, 2–3 per metula, 9.0–15.5 × 1.5–3.5 µm (<italic>x</italic>̄ = 11.5 × 2.5 µm; <italic>n</italic> = 30). Conidia in long, usually formed in chains at the tips of phialides, smooth, ellipsoidal to broadly ellipsoidal, with distinct connectives on both sides, 2.5–3.5 × 1.5–2.0 µm (<italic>x</italic>̄ = 3.0 × 1.8 µm; <italic>n</italic> = 50).</p></tp:treatment-sec><tp:treatment-sec sec-type="Culture characteristics"><title>Culture characteristics</title><p><bold>(7 days at 25 °C)</bold>. Colonies on <abbrev xmlns:xlink="http://www.w3.org/1999/xlink" xlink:title="czapek yeast extract agar" xlink:type="simple">CYA</abbrev> reaching 32–35 mm in diameter, circular, slightly sunken in centre, concentrically zonate, smooth to slightly sulcate, margins entire; sporulation dense, conidia en masse greenish-grey (25D2) to greyish-orange (6B3); mycelia pastel yellow (1A4–6, 2A4); colony texture sometimes velvety, floccose; exudates present as small, clear drops at the centre; soluble pigments absent; reverse concentric rings of brownish-greyish-red (8C5) to brownish-red (8C7), deep orange (6A8–B8) at margins. On <abbrev xmlns:xlink="http://www.w3.org/1999/xlink" xlink:title="malt extract agar" xlink:type="simple">MEA</abbrev>, reaching 25–26 mm in diameter, subcircular to circular, margins irregular with fimbriate; sporulation moderate to strong, conidia en masse light yellow (3A4) to pale yellow (3A3); mycelia greyish-yellow (3B4) to dull yellow (3B3); colony texture floccose; exudates absent; soluble pigments absent; reverse dull yellow. On <abbrev xmlns:xlink="http://www.w3.org/1999/xlink" xlink:title="yeast extract sucrose agar" xlink:type="simple">YESA</abbrev>, reaching 30–32 mm in diameter, subcircular to circular, concentrically zonate, smooth, margins entire; sporulation dense, conidia en masse greyish-green (25D4–E4–5); mycelia yellowish-grey (3B2) to dull yellow (3B3); colony texture floccose; exudates present as clear droplets; soluble pigments present, in greyish-yellow (4B6) shades; reverse concentric rings of brownish-orange (7C8) to reddish-orange (7B6–8), pale orange (6A3) at margins. On <abbrev xmlns:xlink="http://www.w3.org/1999/xlink" xlink:title="oatmeal agar" xlink:type="simple">OA</abbrev>, reaching 30–32 mm in diameter, circular, slightly sunken in centre, concentrically zonate, smooth to slightly sulcate, margins entire; sporulation dense, conidia en masse dark green (25F5); mycelia pastel yellow (1A4–6, 2A4); colony texture floccose; exudates absent; soluble pigments absent; reverse concentric rings of brownish-orange (5C6–8) to light brown (6D8), then reddish-orange (7B6–8), brownish-orange at margins. On <abbrev xmlns:xlink="http://www.w3.org/1999/xlink" xlink:title="potato dextrose agar" xlink:type="simple">PDA</abbrev>, reaching 35 mm in diameter, circular, concentrically zonate, smooth to slightly sulcate, margins entire; sporulation dense, conidia en masse greyish-brown (7D3), pale red (7A3) to pastel red (7A4–5); mycelia light orange (5A5); texture floccose; exudates present as small, clear drops at the centre; soluble pigments absent; reverse concentric rings of greyish-red (8C5) to brownish-red (8C8), brownish-yellow (5C7) at margins.</p><fig id="F6" position="float" orientation="portrait"><object-id xmlns:xlink="http://www.w3.org/1999/xlink" content-type="doi" xlink:type="simple">10.3897/mycokeys.131.188256.figure6</object-id><object-id xmlns:xlink="http://www.w3.org/1999/xlink" content-type="arpha" xlink:type="simple">B3508A21-1600-5580-A3E7-42DFAF1E16EA</object-id><label>Figure 6.</label><caption><p>Morphological characteristics of <italic><tp:taxon-name><tp:taxon-name-part taxon-name-part-type="genus" reg="Talaromyces">Talaromyces</tp:taxon-name-part> <tp:taxon-name-part taxon-name-part-type="species" reg="pangmaphaensis">pangmaphaensis</tp:taxon-name-part></tp:taxon-name></italic> (SDBR-CMU740, ex-type). <bold>a–e</bold>. Colonies on <abbrev xmlns:xlink="http://www.w3.org/1999/xlink" xlink:title="czapek yeast extract agar" xlink:type="simple">CYA</abbrev>, <abbrev xmlns:xlink="http://www.w3.org/1999/xlink" xlink:title="malt extract agar" xlink:type="simple">MEA</abbrev>, <abbrev xmlns:xlink="http://www.w3.org/1999/xlink" xlink:title="yeast extract sucrose agar" xlink:type="simple">YESA</abbrev>, <abbrev xmlns:xlink="http://www.w3.org/1999/xlink" xlink:title="oatmeal agar" xlink:type="simple">OA</abbrev> and <abbrev xmlns:xlink="http://www.w3.org/1999/xlink" xlink:title="potato dextrose agar" xlink:type="simple">PDA</abbrev> (left to right) at 25 °C for 7 days (right: front side; left: reverse side); <bold>f</bold>. Detail of colony on <abbrev xmlns:xlink="http://www.w3.org/1999/xlink" xlink:title="yeast extract sucrose agar" xlink:type="simple">YESA</abbrev> shows clear exudates; <bold>g–m</bold>. Conidiophores and conidia; <bold>n</bold>. Conidia chains and conidia. Scale bars: 3 cm (<bold>a–e</bold>); 0.5 cm (<bold>f</bold>); 20 μm (<bold>g–n</bold>).</p></caption><graphic xmlns:xlink="http://www.w3.org/1999/xlink" xlink:href="mycokeys-131-211-g006.jpg" id="oo_1602920.jpg" position="float" orientation="portrait" xlink:type="simple"><uri content-type="original_file" xlink:type="simple">https://binary.pensoft.net/fig/1602920</uri></graphic></fig></tp:treatment-sec><tp:treatment-sec sec-type="Additional strain examined"><title>Additional strain examined.</title><p>Thailand • Mae Hong Son Province, Pang Mapha District, Phi Man Long Long Rak Cave, <named-content xmlns:xlink="http://www.w3.org/1999/xlink" content-type="dwc:verbatimCoordinates" xlink:type="simple">19°33'57"N, 98°10'44"E</named-content>, elevation 701 m, 7 April 2024, isolated from soil, Jaturong Kumla &amp; Nakarin Suwannarach, living culture SO66 = SDBR-CMU741, GenBank number: <ext-link xmlns:xlink="http://www.w3.org/1999/xlink" xlink:href="PX870626" ext-link-type="gen" xlink:type="simple">PX870626</ext-link> (<italic><abbrev xmlns:xlink="http://www.w3.org/1999/xlink" xlink:title="β-tubulin" xlink:type="simple">BenA</abbrev></italic>), <ext-link xmlns:xlink="http://www.w3.org/1999/xlink" xlink:href="PX870628" ext-link-type="gen" xlink:type="simple">PX870628</ext-link> (<italic><abbrev xmlns:xlink="http://www.w3.org/1999/xlink" xlink:title="calmodulin" xlink:type="simple">CaM</abbrev></italic>), <ext-link xmlns:xlink="http://www.w3.org/1999/xlink" xlink:href="PX870624" ext-link-type="gen" xlink:type="simple">PX870624</ext-link> (<italic>RPB</italic>2), and <ext-link xmlns:xlink="http://www.w3.org/1999/xlink" xlink:href="PX861518" ext-link-type="gen" xlink:type="simple">PX861518</ext-link> (<abbrev xmlns:xlink="http://www.w3.org/1999/xlink" xlink:title="internal transcribed spacer" xlink:type="simple">ITS</abbrev>).</p></tp:treatment-sec><tp:treatment-sec sec-type="Habitat and distribution"><title>Habitat and distribution.</title><p>Cave soil and known only from northern Thailand.</p></tp:treatment-sec><tp:treatment-sec sec-type="Notes"><title>Notes.</title><p>Phylogenetically, <italic><tp:taxon-name><tp:taxon-name-part taxon-name-part-type="genus" reg="Talaromyces">T.</tp:taxon-name-part> <tp:taxon-name-part taxon-name-part-type="species" reg="pangmaphaensis">pangmaphaensis</tp:taxon-name-part></tp:taxon-name></italic> belonged to <italic><tp:taxon-name><tp:taxon-name-part taxon-name-part-type="genus" reg="Talaromyces">Talaromyces</tp:taxon-name-part></tp:taxon-name></italic> sect. <italic><tp:taxon-name><tp:taxon-name-part taxon-name-part-type="genus" reg="Talaromyces"/><tp:taxon-name-part taxon-name-part-type="section" reg="Trachyspermi">Trachyspermi</tp:taxon-name-part></tp:taxon-name></italic>, ser. <italic><tp:taxon-name><tp:taxon-name-part taxon-name-part-type="genus" reg="Talaromyces"/><tp:taxon-name-part taxon-name-part-type="series" reg="Miniolutei">Miniolutei</tp:taxon-name-part></tp:taxon-name></italic> (Fig. <xref ref-type="fig" rid="F2">2</xref>) and formed a distinct monophyletic clade with strong support (100% MLBS and 1.00 <abbrev xmlns:xlink="http://www.w3.org/1999/xlink" xlink:title="Bayesian posterior probabilities" xlink:type="simple">BIPP</abbrev>). It formed a sister clade to <italic><tp:taxon-name><tp:taxon-name-part taxon-name-part-type="genus" reg="Talaromyces">Talaromyces</tp:taxon-name-part></tp:taxon-name></italic> sp. CBS 147336 (undescribed species) and <italic><tp:taxon-name><tp:taxon-name-part taxon-name-part-type="genus" reg="Talaromyces">T.</tp:taxon-name-part> <tp:taxon-name-part taxon-name-part-type="species" reg="minnesotensis">minnesotensis</tp:taxon-name-part></tp:taxon-name></italic> (CBS 142381, ex-type; DTO 055-D3). <abbrev xmlns:xlink="http://www.w3.org/1999/xlink" xlink:title="pairwise homoplasy index" xlink:type="simple">PHI</abbrev> test results revealed no significant recombination amongst these taxa (Fig. <xref ref-type="fig" rid="F3">3B</xref>). Pairwise comparisons of <italic><abbrev xmlns:xlink="http://www.w3.org/1999/xlink" xlink:title="β-tubulin" xlink:type="simple">BenA</abbrev></italic>, <italic><abbrev xmlns:xlink="http://www.w3.org/1999/xlink" xlink:title="calmodulin" xlink:type="simple">CaM</abbrev></italic> and <italic>RPB</italic>2 sequences revealed that the new species differs from <italic><tp:taxon-name><tp:taxon-name-part taxon-name-part-type="genus" reg="Talaromyces">Talaromyces</tp:taxon-name-part></tp:taxon-name></italic> sp. CBS 147336 by 3.4% (15/441 bp, including gaps), 3.1% (13/424 bp, including gaps) and 0.5% (6/1121 bp, including gaps), respectively and from <italic><tp:taxon-name><tp:taxon-name-part taxon-name-part-type="genus" reg="Talaromyces">T.</tp:taxon-name-part> <tp:taxon-name-part taxon-name-part-type="species" reg="minnesotensis">minnesotensis</tp:taxon-name-part></tp:taxon-name></italic> by 3.2% (14/432 bp, including gaps) in <italic><abbrev xmlns:xlink="http://www.w3.org/1999/xlink" xlink:title="β-tubulin" xlink:type="simple">BenA</abbrev></italic>, 9.2% (39/424 bp, including gaps) in <italic><abbrev xmlns:xlink="http://www.w3.org/1999/xlink" xlink:title="calmodulin" xlink:type="simple">CaM</abbrev></italic> and 0.8% (9/1121 bp, including gaps) in <italic>RPB</italic>2.</p><p>The morphological differences between <italic><tp:taxon-name><tp:taxon-name-part taxon-name-part-type="genus" reg="Talaromyces">T.</tp:taxon-name-part> <tp:taxon-name-part taxon-name-part-type="species" reg="pangmaphaensis">pangmaphaensis</tp:taxon-name-part></tp:taxon-name></italic> and <italic><tp:taxon-name><tp:taxon-name-part taxon-name-part-type="genus" reg="Talaromyces">T.</tp:taxon-name-part> <tp:taxon-name-part taxon-name-part-type="species" reg="minnesotensis">minnesotensis</tp:taxon-name-part></tp:taxon-name></italic> are provided in Table <xref ref-type="table" rid="T3">3</xref>. Although <italic><tp:taxon-name><tp:taxon-name-part taxon-name-part-type="genus" reg="Talaromyces">Talaromyces</tp:taxon-name-part> <tp:taxon-name-part taxon-name-part-type="species" reg="pangmaphaensis">pangmaphaensis</tp:taxon-name-part></tp:taxon-name></italic> exhibits micromorphological similarities to <italic><tp:taxon-name><tp:taxon-name-part taxon-name-part-type="genus" reg="Talaromyces">T.</tp:taxon-name-part> <tp:taxon-name-part taxon-name-part-type="species" reg="minnesotensis">minnesotensis</tp:taxon-name-part></tp:taxon-name></italic>, the two species are readily distinguished by differences in conidial size (typically shorter in <italic><tp:taxon-name><tp:taxon-name-part taxon-name-part-type="genus" reg="Talaromyces">T.</tp:taxon-name-part> <tp:taxon-name-part taxon-name-part-type="species" reg="pangmaphaensis">pangmaphaensis</tp:taxon-name-part></tp:taxon-name></italic>) and colony morphology. <italic><tp:taxon-name><tp:taxon-name-part taxon-name-part-type="genus" reg="Talaromyces">Talaromyces</tp:taxon-name-part> <tp:taxon-name-part taxon-name-part-type="species" reg="pangmaphaensis">pangmaphaensis</tp:taxon-name-part></tp:taxon-name></italic> differs from <italic><tp:taxon-name><tp:taxon-name-part taxon-name-part-type="genus" reg="Talaromyces">T.</tp:taxon-name-part> <tp:taxon-name-part taxon-name-part-type="species" reg="minnesotensis">minnesotensis</tp:taxon-name-part></tp:taxon-name></italic> by its significantly faster growth on <abbrev xmlns:xlink="http://www.w3.org/1999/xlink" xlink:title="czapek yeast extract agar" xlink:type="simple">CYA</abbrev>, <abbrev xmlns:xlink="http://www.w3.org/1999/xlink" xlink:title="yeast extract sucrose agar" xlink:type="simple">YESA</abbrev> and <abbrev xmlns:xlink="http://www.w3.org/1999/xlink" xlink:title="oatmeal agar" xlink:type="simple">OA</abbrev>, the clearly different conidia mass colour on <abbrev xmlns:xlink="http://www.w3.org/1999/xlink" xlink:title="czapek yeast extract agar" xlink:type="simple">CYA</abbrev> and <abbrev xmlns:xlink="http://www.w3.org/1999/xlink" xlink:title="malt extract agar" xlink:type="simple">MEA</abbrev> and having 2–3 phialides per metula (Table <xref ref-type="table" rid="T3">3</xref>). In addition, <italic><tp:taxon-name><tp:taxon-name-part taxon-name-part-type="genus" reg="Talaromyces">T.</tp:taxon-name-part> <tp:taxon-name-part taxon-name-part-type="species" reg="pangmaphaensis">pangmaphaensis</tp:taxon-name-part></tp:taxon-name></italic> produces clear exudates and greyish-yellow soluble pigments on <abbrev xmlns:xlink="http://www.w3.org/1999/xlink" xlink:title="yeast extract sucrose agar" xlink:type="simple">YESA</abbrev>, whereas <italic><tp:taxon-name><tp:taxon-name-part taxon-name-part-type="genus" reg="Talaromyces">T.</tp:taxon-name-part> <tp:taxon-name-part taxon-name-part-type="species" reg="minnesotensis">minnesotensis</tp:taxon-name-part></tp:taxon-name></italic> produces golden-red exudates and red pigments on <abbrev xmlns:xlink="http://www.w3.org/1999/xlink" xlink:title="yeast extract sucrose agar" xlink:type="simple">YESA</abbrev> and red to deep red pigments on <abbrev xmlns:xlink="http://www.w3.org/1999/xlink" xlink:title="malt extract agar" xlink:type="simple">MEA</abbrev> (<xref ref-type="bibr" rid="B41">Pyrri et al. 2021</xref>). <italic><tp:taxon-name><tp:taxon-name-part taxon-name-part-type="genus" reg="Talaromyces">Talaromyces</tp:taxon-name-part> <tp:taxon-name-part taxon-name-part-type="species" reg="pangmaphaensis">pangmaphaensis</tp:taxon-name-part></tp:taxon-name></italic> also differs from <italic><tp:taxon-name><tp:taxon-name-part taxon-name-part-type="genus" reg="Talaromyces">Talaromyces</tp:taxon-name-part></tp:taxon-name></italic> sp. CBS 147336 by its significantly faster growth on <abbrev xmlns:xlink="http://www.w3.org/1999/xlink" xlink:title="czapek yeast extract agar" xlink:type="simple">CYA</abbrev>, <abbrev xmlns:xlink="http://www.w3.org/1999/xlink" xlink:title="malt extract agar" xlink:type="simple">MEA</abbrev>, <abbrev xmlns:xlink="http://www.w3.org/1999/xlink" xlink:title="yeast extract sucrose agar" xlink:type="simple">YESA</abbrev> and <abbrev xmlns:xlink="http://www.w3.org/1999/xlink" xlink:title="oatmeal agar" xlink:type="simple">OA</abbrev>; notably, <italic><tp:taxon-name><tp:taxon-name-part taxon-name-part-type="genus" reg="Talaromyces">Talaromyces</tp:taxon-name-part></tp:taxon-name></italic> sp. CBS 147336 grows more slowly than <italic><tp:taxon-name><tp:taxon-name-part taxon-name-part-type="genus" reg="Talaromyces">T.</tp:taxon-name-part> <tp:taxon-name-part taxon-name-part-type="species" reg="minnesotensis">minnesotensis</tp:taxon-name-part></tp:taxon-name></italic> (<xref ref-type="bibr" rid="B41">Pyrri et al. 2021</xref>). However, detailed micromorphological characteristics of <italic><tp:taxon-name><tp:taxon-name-part taxon-name-part-type="genus" reg="Talaromyces">Talaromyces</tp:taxon-name-part></tp:taxon-name></italic> sp. CBS 147336 remain undescribed; therefore, we cannot perform a direct morphological comparison with <italic><tp:taxon-name><tp:taxon-name-part taxon-name-part-type="genus" reg="Talaromyces">T.</tp:taxon-name-part> <tp:taxon-name-part taxon-name-part-type="species" reg="pangmaphaensis">pangmaphaensis</tp:taxon-name-part></tp:taxon-name></italic>. <italic><tp:taxon-name><tp:taxon-name-part taxon-name-part-type="genus" reg="Talaromyces">Talaromyces</tp:taxon-name-part></tp:taxon-name></italic> sp. CBS 147336 was isolated from a lemon solution in Germany, whereas <italic><tp:taxon-name><tp:taxon-name-part taxon-name-part-type="genus" reg="Talaromyces">T.</tp:taxon-name-part> <tp:taxon-name-part taxon-name-part-type="species" reg="minnesotensis">minnesotensis</tp:taxon-name-part></tp:taxon-name></italic> was isolated from a human ear in the USA. Consequently, <italic><tp:taxon-name><tp:taxon-name-part taxon-name-part-type="genus" reg="Talaromyces">T.</tp:taxon-name-part> <tp:taxon-name-part taxon-name-part-type="species" reg="pangmaphaensis">pangmaphaensis</tp:taxon-name-part></tp:taxon-name></italic>, represented by strains SDBR-CMU740 and SDBR-CMU741, is introduced as a novel species belonging to <italic><tp:taxon-name><tp:taxon-name-part taxon-name-part-type="genus" reg="Talaromyces">Talaromyces</tp:taxon-name-part></tp:taxon-name></italic> sect. <italic><tp:taxon-name><tp:taxon-name-part taxon-name-part-type="genus" reg="Talaromyces"/><tp:taxon-name-part taxon-name-part-type="section" reg="Trachyspermi">Trachyspermi</tp:taxon-name-part></tp:taxon-name></italic>, ser. <italic><tp:taxon-name><tp:taxon-name-part taxon-name-part-type="genus" reg="Talaromyces"/><tp:taxon-name-part taxon-name-part-type="series" reg="Miniolutei">Miniolutei</tp:taxon-name-part></tp:taxon-name></italic>, based on both morphological and phylogenetic evidence.</p><table-wrap id="T3" position="float" orientation="portrait"><label>Table 3.</label><caption><p>Morphological comparison and isolation sources of <italic><tp:taxon-name><tp:taxon-name-part taxon-name-part-type="genus" reg="Talaromyces">Talaromyces</tp:taxon-name-part> <tp:taxon-name-part taxon-name-part-type="species" reg="pangmaphaensis">pangmaphaensis</tp:taxon-name-part></tp:taxon-name></italic> and <italic><tp:taxon-name><tp:taxon-name-part taxon-name-part-type="genus" reg="Talaromyces">T.</tp:taxon-name-part> <tp:taxon-name-part taxon-name-part-type="species" reg="minnesotensis">minnesotensis</tp:taxon-name-part></tp:taxon-name></italic>.</p></caption><table><tbody><tr><th rowspan="2" colspan="1">Characteristics</th><th rowspan="1" colspan="2">Fungal species</th></tr><tr><th rowspan="1" colspan="1">
                      <italic>
                        <tp:taxon-name><tp:taxon-name-part taxon-name-part-type="genus" reg="Talaromyces">Talaromyces</tp:taxon-name-part> <tp:taxon-name-part taxon-name-part-type="species" reg="minnesotensis">minnesotensis</tp:taxon-name-part></tp:taxon-name>
                      </italic>
                    </th><th rowspan="1" colspan="1">
                      <italic>
                        <tp:taxon-name><tp:taxon-name-part taxon-name-part-type="genus" reg="Talaromyces">Talaromyces</tp:taxon-name-part> <tp:taxon-name-part taxon-name-part-type="species" reg="pangmaphaensis">pangmaphaensis</tp:taxon-name-part></tp:taxon-name>
                      </italic>
                    </th></tr><tr><td rowspan="1" colspan="3">Colony diameter (mm) at 25 °C for 7 days / conidial mass colour</td></tr><tr><td rowspan="1" colspan="1">
                      <abbrev xmlns:xlink="http://www.w3.org/1999/xlink" xlink:title="czapek yeast extract agar" xlink:type="simple">CYA</abbrev>
                    </td><td rowspan="1" colspan="1">20–24 mm / dull green to dark green</td><td rowspan="1" colspan="1">32–35 mm / greenish-grey to greyish-orange</td></tr><tr><td rowspan="1" colspan="1">
                      <abbrev xmlns:xlink="http://www.w3.org/1999/xlink" xlink:title="malt extract agar" xlink:type="simple">MEA</abbrev>
                    </td><td rowspan="1" colspan="1">28–30 mm / dull green to greyish-green</td><td rowspan="1" colspan="1">25–26 mm / light yellow to pale yellow</td></tr><tr><td rowspan="1" colspan="1">
                      <abbrev xmlns:xlink="http://www.w3.org/1999/xlink" xlink:title="yeast extract sucrose agar" xlink:type="simple">YESA</abbrev>
                    </td><td rowspan="1" colspan="1">19–28 mm / greyish-green to greenish-grey</td><td rowspan="1" colspan="1">30–32 mm/ greyish-green</td></tr><tr><td rowspan="1" colspan="1">
                      <abbrev xmlns:xlink="http://www.w3.org/1999/xlink" xlink:title="oatmeal agar" xlink:type="simple">OA</abbrev>
                    </td><td rowspan="1" colspan="1">18–22 mm / dull green to greyish-green</td><td rowspan="1" colspan="1">25–26 mm / dark green</td></tr><tr><td rowspan="1" colspan="3">Micromorphological characteristics</td></tr><tr><td rowspan="1" colspan="1">Conidiophores (µm)</td><td rowspan="1" colspan="1">100.0–250.0 × 2.0–3.0 µm</td><td rowspan="1" colspan="1">80.0–230.0 × 2.5–5.0 µm</td></tr><tr><td rowspan="1" colspan="1">Metulae character / size (µm)</td><td rowspan="1" colspan="1">3–5 per stipe, 9.5–15.5 × 2.5–3.5 µm</td><td rowspan="1" colspan="1">3–6 per stipe, 8.0–16.0 × 2.5–4.0 µm</td></tr><tr><td rowspan="1" colspan="1">Phialides character / size (µm)</td><td rowspan="1" colspan="1">Acerose, 3–5 per metula / 11.0–15.5 × 2.0–3.0 µm</td><td rowspan="1" colspan="1">Acerose or ampulliform, 2–3 per metula / 9.0–15.5 × 1.5–3.5 µm</td></tr><tr><td rowspan="1" colspan="1">Conidia shape / size (µm)</td><td rowspan="1" colspan="1">Ellipsoid / 2.5–4.5 × 1.5–2.5 µm</td><td rowspan="1" colspan="1">Ellipsoid to broadly ellipsoid / 2.5–3.5 × 1.5–2.0 µm</td></tr><tr><td rowspan="1" colspan="1">Isolation source / country</td><td rowspan="1" colspan="1">Human ear / USA</td><td rowspan="1" colspan="1">Soil from cave / Thailand</td></tr><tr><td rowspan="1" colspan="1">Reference</td><td rowspan="1" colspan="1">
                      <xref ref-type="bibr" rid="B41">Pyrri et al. (2021)</xref>
                    </td><td rowspan="1" colspan="1">This study</td></tr></tbody></table></table-wrap></tp:treatment-sec><tp:treatment-sec><!--Section generated to contain objects referenced in tp:taxon-treatment.--><fig id="F2" position="float" orientation="portrait"><object-id xmlns:xlink="http://www.w3.org/1999/xlink" content-type="doi" xlink:type="simple">10.3897/mycokeys.131.188256.figure2</object-id><object-id xmlns:xlink="http://www.w3.org/1999/xlink" content-type="arpha" xlink:type="simple">9531D051-043B-5F24-81C8-A865599A6757</object-id><label>Figure 2.</label><caption><p>The <abbrev xmlns:xlink="http://www.w3.org/1999/xlink" xlink:title="Maximum Likelihood" xlink:type="simple">ML</abbrev> phylogenetic tree, based on combined dataset of <italic><abbrev xmlns:xlink="http://www.w3.org/1999/xlink" xlink:title="β-tubulin" xlink:type="simple">BenA</abbrev></italic>, <italic><abbrev xmlns:xlink="http://www.w3.org/1999/xlink" xlink:title="calmodulin" xlink:type="simple">CaM</abbrev></italic>, <italic>RPB</italic>2 and <abbrev xmlns:xlink="http://www.w3.org/1999/xlink" xlink:title="internal transcribed spacer" xlink:type="simple">ITS</abbrev> sequences. <italic><tp:taxon-name><tp:taxon-name-part taxon-name-part-type="genus" reg="Talaromyces">Talaromyces</tp:taxon-name-part> <tp:taxon-name-part taxon-name-part-type="species" reg="trachyspermus">trachyspermus</tp:taxon-name-part></tp:taxon-name></italic> (CBS 373.48, CBS 116556) was set as outgroup. Nodes were annotated if the Maximum Likelihood bootstrap support value was ≥ 50% (<abbrev xmlns:xlink="http://www.w3.org/1999/xlink" xlink:title="ML bootstrap values" xlink:type="simple">MLBP</abbrev>, left) or if the Bayesian posterior probability was ≥ 0.95 (<abbrev xmlns:xlink="http://www.w3.org/1999/xlink" xlink:title="Bayesian posterior probabilities" xlink:type="simple">BIPP</abbrev>, right). The newly-generated sequences are indicated in red bold. The ex-type strains are indicated with superscript “<sup>T</sup>”.</p></caption><graphic xmlns:xlink="http://www.w3.org/1999/xlink" xlink:href="mycokeys-131-211-g002.jpg" id="oo_1602916.jpg" position="float" orientation="portrait" xlink:type="simple"><uri content-type="original_file" xlink:type="simple">https://binary.pensoft.net/fig/1602916</uri></graphic></fig><fig id="F3" position="float" orientation="portrait"><object-id xmlns:xlink="http://www.w3.org/1999/xlink" content-type="doi" xlink:type="simple">10.3897/mycokeys.131.188256.figure3</object-id><object-id xmlns:xlink="http://www.w3.org/1999/xlink" content-type="arpha" xlink:type="simple">64D834E0-AF5D-5A0C-BA89-EF618BE2968E</object-id><label>Figure 3.</label><caption><p>Split graphs showing the results of the pairwise homoplasy index (<abbrev xmlns:xlink="http://www.w3.org/1999/xlink" xlink:title="pairwise homoplasy index" xlink:type="simple">PHI</abbrev>) test of <italic><tp:taxon-name><tp:taxon-name-part taxon-name-part-type="genus" reg="Malbranchea">Malbranchea</tp:taxon-name-part> <tp:taxon-name-part taxon-name-part-type="species" reg="cavernicola">cavernicola</tp:taxon-name-part></tp:taxon-name></italic> (<bold>A</bold>) and <italic><tp:taxon-name><tp:taxon-name-part taxon-name-part-type="genus" reg="Talaromyces">Talaromyces</tp:taxon-name-part> <tp:taxon-name-part taxon-name-part-type="species" reg="pangmaphaensis">pangmaphaensis</tp:taxon-name-part></tp:taxon-name></italic> (<bold>B</bold>) with closely-related taxa using LogDet transformation and splits decomposition. A <abbrev xmlns:xlink="http://www.w3.org/1999/xlink" xlink:title="pairwise homoplasy index" xlink:type="simple">PHI</abbrev> test result with Φw &lt; 0.05 indicates significant recombination amongst the isolates included in the alignment. The new taxa are in red and each <abbrev xmlns:xlink="http://www.w3.org/1999/xlink" xlink:title="pairwise homoplasy index" xlink:type="simple">PHI</abbrev> test values and scale bars are given in the bottom right corner. The ex-type strains are indicated in bold.</p></caption><graphic xmlns:xlink="http://www.w3.org/1999/xlink" xlink:href="mycokeys-131-211-g003.jpg" id="oo_1602917.jpg" position="float" orientation="portrait" xlink:type="simple"><uri content-type="original_file" xlink:type="simple">https://binary.pensoft.net/fig/1602917</uri></graphic></fig></tp:treatment-sec><ref-list><ref id="B41"><mixed-citation xmlns:xlink="http://www.w3.org/1999/xlink" xlink:type="simple">Pyrri I, Visagie CM, Soccio P, Houbraken J (2021) Re-evaluation of the taxonomy of <italic><tp:taxon-name><tp:taxon-name-part taxon-name-part-type="genus">Talaromyces</tp:taxon-name-part> <tp:taxon-name-part taxon-name-part-type="species">minioluteus</tp:taxon-name-part></tp:taxon-name></italic>. Journal of Fungi 7: e993. <ext-link xlink:href="10.3390/jof7110993" ext-link-type="doi" xlink:type="simple">https://doi.org/10.3390/jof7110993</ext-link></mixed-citation></ref></ref-list></tp:taxon-treatment>
